# Supplementary material for: Top2a promotes the development of social behavior via PRC2 and H3K27me3
Source: Sci Adv. 2022 Nov 23;8(47):eabm7069. doi: 10.1126/sciadv.abm7069 (PMC9683714; doi:10.1126/sciadv.abm7069)
Supplement: Supplementary file 2 — Table S4 [file sciadv.abm7069_table_s4.zip]

Archive with 1 entries (1 files):
- sciadv.abm7069_table_s4.xlsx
