# Supplementary material for: Top2a promotes the development of social behavior via PRC2 and H3K27me3
Source: Sci Adv. 2022 Nov 23;8(47):eabm7069. doi: 10.1126/sciadv.abm7069 (PMC9683714; doi:10.1126/sciadv.abm7069)
Supplement: Supplementary file 2 — Table S4 [file sciadv.abm7069_table_s4.zip › sciadv.abm7069_table_s4.xlsx]

## Sheet: BDgene
AANAT
ABCA13
ABCB1
ABCC11
ABCC12
ABCG1
ABHD2
ACAA2
ACAN
ACAP2
ACE
ACOXL
ACP6
ACSM1
ACSM2A
ACTR3B
ADAM12
ADAM18
ADAMTSL1
ADAMTSL3
ADARB1
ADCY2
ADCY8
ADCY9
ADCYAP1
ADGRA2
ADM
ADORA2B
ADRA1A
ADRA1B
ADRA2A
ADRA2C
ADRB2
ADRBK2
ADSL
ADSSL1
AEBP2
AFF1
AGMO
AGT
AGTR1
AHR
AHRR
AHSA2
AK094352
AKAP10
AKR1D1
AKT1
ALDH2
ALDH9A1
ALG10B
ALG9
ALKBH8
ALOX12
ANK2
ANK3
ANKRD16
ANKRD35
ANKS4B
ANO2
ANO3
ANXA1
APOB
APOD
APOE
AQP8
ARHGAP15
ARHGAP18
ARHGEF5
ARID1B
ARNT2
ARNTL
ARNTL2
ARRB2
ARV1
AS3MT
ASAP1
ASMT
ASTN1
ASTN2
ATAD3C
ATF4
ATF5
ATP13A4
ATP1A1
ATP1A2
ATP1A3
ATP1B3
ATP2A2
ATP6V0A2
ATP6V0D1
ATP6V1G1
ATP6V1H
ATRNL1
ATXN1
ATXN7L1
AURKB
AUTS2
AVPR1B
AW295978
B3GALT1
B3GALT5
BASP1
BAZ2B
BCL11A
BCL2
BCL2L11
BCL9
BCR
BDH1
BDKRB1
BDKRB2
BDNF
BET1
BHLHE41
BMP6
BQ574468
BRCA2
BRD1
BRE
BTBD16
BU188154
BVES
C10orf120
C10orf82
C14orf166B
C14orf80
C15orf32
C15orf53
C1orf110
C7orf63
C9orf171
C9orf50
CABIN1
CACNA1B
CACNA1C
CACNA1D
CACNA1E
CACNA1S
CACNA2D1
CACNA2D4
CACNB2
CACNB3
CACNG1
CACNG2
CACNG5
CADM2
CAGE1
CAMK2A
CAMKK2
CAMKMT
CAP2
CAPN10
CARD16
CARTPT
CASP1
CBR3
CBWD1
CCAT1
CCBE1
CCDC102B
CCDC148
CCDC168
CCDC50
CCDC65
CCDC68
CCDC69
CCDC92
CCK
CCKBR
CCL2
CCP110
CD276
CD36
CD365222
CDC25B
CDC42BPB
CDH13
CDH15
CDH7
CDHR3
CDK13
CDKN2A
CDV3
CEP162
CEP170B
CEP72
CEP85L
CERS3
CFAP46
CFAP57
CFAP69
CFAP97
CGRRF1
CHAT
CHCHD3
CHCHD5
CHD1L
CHL1
CHMP1B
CHN1
CHN2
CHRFAM7A
CHRM1
CHRM2
CHRM3
CHRM4
CHRM5
CHRNA1
CHRNA10
CHRNA2
CHRNA3
CHRNA4
CHRNA5
CHRNA6
CHRNA7
CHRNA9
CHRNB1
CHRNB2
CHRNB3
CHRNB4
CIDEA
CIT
CLDN16
CLEC16A
CLIP1
CLOCK
CLTC
CMA1
CMIP
CMKLR1
CMTM8
CNNM4
CNR1
CNR2
CNTN4
CNTN6
CNTNAP5
COBL
COL11A2
COL28A1
COMT
COX10
CPB2
CPEB1
CPED1
CPN2
CPQ
CRBN
CREB1
CREBBP
CREM
CRH
CRHBP
CRHR1
CRHR2
CRIM1
CROT
CRY1
CRY2
CRYBB2P1
CSF2RB
CSMD1
CSMD3
CSNK1D
CSNK1E
CSNK2A1
CSRNP2
CTBP2
CTLA4
CTNNA3
CTNND2
CTSH
CTTN
CUL1
CUX2
CXCL12
CYCSP38
CYTH4
DAB1
DAO
DAOA
DBH
DBP
DCAF6
DCC
DDC
DDO
DDX18
DDX27
DDX55
DFNB31
DGCR14
DGCR6
DGCR6L
DGCR8
DGKB
DGKH
DGKQ
DHX15
DIAPH1
DIO2
DIO3
DIP2C
DIRAS2
DISC1
DLC1
DLG1
DLG2
DLG3
DNAH14
DNAH3
DNAJC16
DOCK3
DOCK9
DOK5
DPCR1
DPP10
DPP6
DPPA2P3
DPY19L1
DPY19L3
DPYSL2
DRD1
DRD2
DRD3
DRD4
DRD5
DRP2
DSCAM
DSP
DST
DTNBP1
DUSP6
DYNC1H1
DYNC1I1
EBF1
EDA2R
EDAR
EDARADD
EGFEM1P
EGFR
EGR1
EGR2
EGR3
EGR4
EIF2AK4
ELAVL2
ELK3
EPDR1
EPHA5
ERBB4
ERC2
ERCC4
ERDA1
ESR1
EVA1A
EVC
EXOC3
EXOC3-AS1
EXOC4
EXTL1
FAAH
FABP3
FABP7
FAM107B
FAM109A
FAM110B
FAM118B
FAM149A
FAM184A
FAM19A2
FAM20B
FAM216B
FAM26F
FAM3C
FAM43A
FAM49B
FAM83F
FAM84B
FAR2
FARP1
FBLN2
FBN1
FBXO18
FBXO28
FBXO38
FER1L6
FEZ1
FGF12
FGFR2
FGFRL1
FIG4
FKBP5
FLVCR2
FMO5
FOXN3
FOXO3
FOXP2
FRMD3
FST
FSTL4
FSTL5
FYN
FYTTD1
FZD2
FZD3
GABBR2
GABRA1
GABRA3
GABRA4
GABRA5
GABRA6
GABRB1
GABRB2
GABRB3
GABRG3
GABRR1
GABRR3
GAD1
GAD2
GALNT13
GAPDHP57
GBE1
GCH1
GCLC
GCLM
GDNF
GEMIN2
GFAP
GFI1B
GFRA1
GGTA1P
GJA1
GJA5
GJA8
GLDN
GLI2
GLI3
GLRA1
GLT8D1
GNA12
GNAI2
GNAL
GNAS
GNAZ
GNB1L
GNB3
GNL3
GNRH1
GPC5
GPR124
GPR50
GPR78
GPR87
GPX3
GPX6
GRIA1
GRIA3
GRID1
GRIK2
GRIK3
GRIK4
GRIK5
GRIN1
GRIN2A
GRIN2B
GRIN2D
GRIN3A
GRIP1
GRM2
GRM3
GRM4
GRM7
GRN
GSC2
GSK3B
GSPT1
GSS
GSTM1
GSTT1
GSTZ1
GTF3C5
GUCA1A
GUCY1B2
HARS
HCAR2
HCAR3
HCRTR1
HCRTR2
HDAC9
HECW2
HEPACAM2
HES1
HGFAC
HLA-A
HLA-B
HLA-F-AS1
HLA-G
HMG20A
HMGXB4
HNF4A
HNRNPC
HOXA3
HPS4
HS3ST4
HS6ST2
HSF2
HSP90AA1
HSP90B1
HSPA1A
HSPA5
HTR1A
HTR1D
HTR1E
HTR1F
HTR2A
HTR2C
HTR3A
HTR3B
HTR4
HTR5A
HTR6
HTR7
HTT
ID1
IFI44L
IFNG
IFRD1
IFT81
IFT88
IGF1
IGFBP7
IGH
IL10
IL15RA
IL17RA
IL1B
IL1RN
IL2RB
IL6
IMMP2L
IMPA1
IMPA2
IMPG1
INA
INHBB
INO80
INPP1
INPP4A
INS
INTS6
INTS9
IRF2
IRF2BP2
IRF8
ITGA9
ITGB6
ITGB8
ITIH1
ITIH3
ITK
ITPRIPL2
JAK1
JAM3
JAZF1
JAZF1-AS1
KAT5
KAT6B
KCND2
KCNH7
KCNIP4
KCNK10
KCNMB2
KCNN3
KCNQ2
KCNQ3
KCTD1
KCTD12
KHDC1
KIAA1009
KIAA1239
KIAA1430
KIAA1462
KIF13A
KIF13B
KIF26A
KIF5B
KLHDC1
KLHL20
KLK8
KMT2E
KNTC1
KPNA5
KRT3
KRT75
LACE1
LAMA3
LAMB1
LAMP3
LARGE
LEPR
LGI1
LGI2
LHFPL3
LIMS2
LINC00607
LINC00939
LINC00977
LINC00992
LINC01141
LINC01370
LINGO2
LMAN2L
LMBR1L
LMLN
LMO3
LMOD3
LNX1
LOC100132713
LOC100533709
LOC145845
LOC220729
LOC727978
LPIN1
LRBA
LRP2BP
LRP8
LRR1
LRRC15
LRRC36
LRRC74A
LRRFIP1
LRRIQ3
LSG1
LSM11
MAB21L1
MACROD2
MAD1L1
MAGI1
MAGI2
MALL
MAOA
MAOB
MAP2K6
MAPK10
MAPK8IP2
MARCO
MB21D2
MBNL1
MBP
MC5R
MCHR1
MCHR2
MCM3AP-AS1
MDGA1
MED12
MED12L
MED15
MEOX2
METTL21C
MFSD11
MGAT4A
MIPOL1
MIR137
MIR2113
MIR2392
MIR2682
MKL2
MLC1
MMP16
MMP3
MMP9
MOV10L1
MPC2
MPPE1
MsrA
MTHFD1
MTHFR
MTMR3
MTNR1A
MTOR
MTR
MUC16
MUC4
MYH14
MYL12A
MYL12B
MYO18B
MYO5B
MYOM3
MYOZ1
MYT1L
NAA38
NAALAD2
NALCN
NAMPT
NAPEPLD
NAPG
NAT1
NAV2
NCALD
NCAM1
NCAN
NCAPD3
NCBP2
NCK2
NCKAP5
NCOR2
NDE1
NDST3
NDUFA4
NDUFV2
NEFL
NEFM
NEK4
NEK5
NEK7
NF1
NFIA
NFIL3
NFIX
NGF
NIPBL
NLRC5
NME7
NMUR2
NNMT
NOS1
NOS3
NOTCH3
NOTCH4
NPAS2
NPAS3
NPFFR2
NPHP4
NPPB
NPTX1
NQO1
NR1D1
NR2E1
NR3C1
NR3C2
NR4A2
NRG1
NRG3
NRGN
NRIP1
NRXN1
NRXN2
NRXN3
NT5C2
NT5DC1
NT5DC4
NTRK2
NTRK3
NTS
NTSR2
NUDCD1
NUF2
NUMB
NUP107
NUP214
NWD2
NXN
OC90
OLFM1
OLFM3
OPA1
OPCML
OPTN
OR1B1
OR2Y1
OR3A1
OR4X2
OR5AS1
OSBP2
OTX2
OXCT1
OXTR
P2RX4
P2RX7
P2RY13
PALB2
PALLD
PALM3
PARD6B
PARK2
PARVB
PARVG
PAWR
PAX8
PBRM1
PCAT1
PCDH15
PCDHA
PCNT
PCSK5
PDE10A
PDE4B
PDE4D
PDLIM5
PENK
PER1
PER2
PER3
PER4
PFN4
PHF20
PHF8
PI4K2B
PI4KA
PICK1
PIK3C2A
PIK3C3
PIK3CG
PIK3R1
PILRA
PIP4K2A
PITPNM2
PKIA
PKIB
PLA2G1B
PLA2G6
PLA2R1
PLCG1
PLCG2
PLCL2
PLCXD3
PLD1
PLD5
PLEKHA5
PLXNA2
PMCH
PNLIPRP1
PNOC
POLE2
POLN
POMGNT2
PON1
POPDC3
POU3F2
POU6F2
PPARD
PPARGC1B
PPFIA1
PPIEL
PPP1R1B
PPP1R2
PPP1R9A
PPP2R2A
PPP2R2C
PPP2R2D
PPP2R5C
PPP2R5D
PPP3CB
PPP3CC
PREP
PRIM2
PRKACB
PRKAG2
PRKAR1A
PRKCE
PRKCZ
PRLR
PRODH
PROK2
PROKR2
PRPF18
PRR16
PRR5
PRSS35
PRSS55
PSKH1
PSMB9
PSMG4
PSPC1
PTBP2
PTGFR
PTGR2
PTPRD
PTPRE
PTPRN2
PTPRO
PTPRT
PTPRZ1
PTRH2
PVRIG
PVT1
QDPR
QKI
RABEP1
RABGAP1L
RAC1
RAD18
RAD51B
RASGRF2
RBFOX1
RBM23
RBMS3
RC3H1
RCAN2
RCOR1
RELN
RFPL4B
RFX4
RGMA
RGS17
RGS4
RGS5
RGS7
RIN2
RIOK1
RLF
RNASE4
RNF144B
RNF212
RNF219
RNF4
RNPEPL1
ROBO2
ROR1
ROR2
RORA
RORB
RPA3
RPGRIP1L
RPSAP30
RPTOR
RSPO4
RSRC2
RTN4
RTN4R
RUVBL2
RYR2
S100B
SACS
SAMD9
SAMD9L
SAMSN1
SBNO1
SCARNA17
SCML4
SCN7A
SCN8A
SDK1
SEC63
SEL1L2
SEMA3D
SEMA5A
SEMG2
SERINC1
SERPINA11
SERPINA12
SETD4
SEZ6L
SGCG
SGCZ
SH3RF3
SHANK2
SHISA9
SIGLEC6
SIRT1
SIVA1
SLC12A6
SLC14A1
SLC15A1
SLC17A3
SLC18A1
SLC18A2
SLC1A1
SLC1A2
SLC1A4
SLC20A1
SLC22A16
SLC22A23
SLC25A21
SLC2A9
SLC30A8
SLC39A3
SLC4A11
SLC5A12
SLC6A2
SLC6A3
SLC6A4
SLC6A5
SLC9A3
SLCO3A1
SLIT3
SLK
SLU7
SMCO1
SNAI1
SNAP25
SNAP29
SNCG
SNORD114-7
SNTG2
SNX13
SNX24
SNX4
SOD2
SORCS2
SP4
SP8
SPAG16
SPATS2L
SPR
SPRED1
SPTLC1
SRD5A1
SRD5A2
SRR
SST
SSTR1
SSTR5
ST13
ST3GAL1
ST8SIA2
STEAP3
STK24
STK39
STX12
SURF6
SVEP1
SVIL
SYN2
SYNE1
SYNGAP1
SYNGR1
SYNJ1
SYPL1
TAAR1
TAAR4P
TAAR6
TAAR8
TAB2
TACC2
TACC3
TACR1
TAL2
TAOK2
TAS1R3
TBC1D22B
TBP
TBXAS1
TCAF1
TCERG1L
TCF4
TCF7L1
TCF7L2
TCN1
TCTE1
TCTEX1D2
TDRD7
TDRD9
TEAD1
TENM2
TENM4
TFAM
TFAP2B
TFIP11
TFRC
TGM2
TH
THRA
THSD4
THSD7A
THSD7B
TIAM2
TIMELESS
TIPIN
TLE4
TLL2
TLR4
TM4SF19
TM9SF2
TMEM108
TMEM132E
TMEM151B
TMEM217
TMEM222
TNF
TNK2
TNR
TNRC6B
TOM1
TP53I3
TPH1
TPH2
TPP1
TPP2
TPST2
TPX2
TRAIP
TRANK1
TRAPPC12
TRH
TRHR
TRIB1
TRIM24
TRIM26
TRIM9
TRIML2
TRIO
TRPC4AP
TRPM2
TRRAP
TSHR
TSNAX
TSPAN8
TSPO
TSPYL4
TTC27
TUBA1B
TUBA8
TULP4
TXNL1
TYR
UBE2E2
UBE2L3
UBXN7
UFD1L
UFSP1
UMOD
UPK3B
UPP1
USP31
USP46
UTP14C
VAMP2
VAMP3
VAMP7
VAPA
VCL
VEPH1
VEZF1P1
VIP
VIPR2
VKORC1L1
VRK2
VWA3A
WDFY2
WDR1
WDR53
WDR60
WDR65
WDR7
WFS1
WIPF1
WWC1
WWOX
XBP1
XIRP2
XKR4
XRCC4
XXYLT1
YWHAE
YWHAH
YY1
ZAN
ZBED4
ZBTB20
ZDHHC13
ZDHHC19
ZDHHC8
ZFYVE21
ZHX2
ZIC2
ZKSCAN4
ZMIZ1
ZNF236
ZNF259
ZNF274
ZNF277
ZNF284
ZNF385D
ZNF490
ZNF536
ZNF563
ZNF626
ZNF678
ZNF680
ZNF732
ZNF74
ZNF804A
ZRANB1
ZSCAN31
ZWINT
ZXDC
