# Supplementary material for: Top2a promotes the development of social behavior via PRC2 and H3K27me3
Source: Sci Adv. 2022 Nov 23;8(47):eabm7069. doi: 10.1126/sciadv.abm7069 (PMC9683714; doi:10.1126/sciadv.abm7069)
Supplement: Supplementary file 4 — Data S1 [file sciadv.abm7069_data_s1.zip › sciadv.abm7069_data_s1.xlsx]

## Sheet: Table S1
Table S1. can4Dn and can4Up
can4Dn	can4Up
A1CF	A2ML1
AANAT	AACS
AATK	AADAC
ABCA4	AAMDC
ABCA5	AAMP
ABCB11	AARS
ABCB4	AARS2
ABCC12	AASDH
ABCC8	AASS
ABCC9	AATF
ABCD2	ABCA1
ABCG1	ABCA12
ABCG4	ABCA3
ABCG5	ABCA7
ABCG8	ABCB10
ABHD10	ABCB6
ABHD12B	ABCB7
ABHD14A	ABCC1
ABHD17A	ABCC3
ABHD17C	ABCC4
ABHD2	ABCC5
ABHD3	ABCD1
ABHD6	ABCE1
ABHD8	ABCF1
ABI1	ABCF2
ABI3BP	ABCF3
ABLIM2	ABCG2
ABLIM3	ABHD12
ABR	ABHD14B
ABTB1	ABHD17A
ABTB2	ABHD17B
AC007325.4	ABHD4
AC008755.1	ABI1
AC009690.3	ABL1
AC010616.1	ABL2
AC011529.1	ABRACL
AC022400.7	ABRAXAS1
AC073611.1	ABRAXAS2
AC087632.1	ABT1
AC087651.1	ABTB2
AC092338.1	AC003665.1
AC104452.1	AC005670.2
AC113554.1	AC006059.2
AC118549.1	AC007192.1
AC129492.1	AC007325.2
AC139530.1	AC010132.3
AC139768.1	AC010761.1
ACAA2	AC011462.1
ACAD11	AC011481.1
ACAD9	AC012184.2
ACADM	AC012254.2
ACAN	AC022826.2
ACAP2	AC068896.1
ACAP3	AC069444.2
ACBD5	AC080038.1
ACBD6	AC092587.1
ACBD7	AC093512.2
ACHE	AC117457.1
ACIN1	AC124319.1
ACMSD	AC138894.1
ACOT12	AC139530.3
ACSBG1	AC253536.7
ACSBG2	ACADVL
ACSL1	ACAP1
ACSM3	ACAP2
ACSS2	ACBD3
ACTL6A	ACER1
ACTR10	ACER2
ACTR5	ACKR3
ACTR8	ACKR4
ACVR1B	ACLY
ACVR1C	ACO1
ACVR2A	ACO2
ACVR2B	ACOD1
ACY3	ACOT11
ADAM11	ACOT7
ADAM12	ACOT9
ADAM19	ACOX1
ADAM22	ACOXL
ADAM23	ACP1
ADAMTS13	ACP2
ADAMTS14	ACP5
ADAMTS15	ACP6
ADAMTS16	ACP7
ADAMTS17	ACSL1
ADAMTS18	ACSL5
ADAMTS5	ACSS1
ADAMTS7	ACSS3
ADAMTS8	ACTA1
ADAMTSL2	ACTN1
ADAMTSL3	ACTN2
ADAP2	ACTN3
ADAR	ACTR1B
ADARB1	ACTR2
ADARB2	ACTR3
ADCK2	ACVRL1
ADCY1	ACY1
ADCY2	ACY3
ADCY3	ADA
ADCY5	ADAD1
ADCY6	ADAM12
ADCY8	ADAM17
ADCYAP1	ADAM28
ADCYAP1R1	ADAM8
ADD1	ADAM9
ADD2	ADAMTS1
ADD3	ADAMTS12
ADGRA1	ADAMTS15
ADGRA2	ADAMTS3
ADGRB1	ADAMTS6
ADGRB2	ADAMTS8
ADGRB3	ADAMTSL4
ADGRD1	ADAMTSL5
ADGRL1	ADAP2
ADGRL2	ADAT2
ADGRL3	ADCK1
ADGRV1	ADCK5
ADH5	ADCY7
ADHFE1	ADCY9
ADIPOQ	ADGB
ADIPOR1	ADGRD2
ADK	ADGRF1
ADNP	ADGRL4
ADNP2	ADI1
ADORA1	ADIPOR1
ADPRHL2	ADIPOR2
ADRA1A	ADM
ADRA1B	ADM2
ADRA1D	ADORA2A
ADRA2A	ADPGK
ADRA2B	ADPRH
ADRA2C	ADPRHL1
ADRB1	ADPRM
ADRB3	ADRA1B
ADSS	ADRB2
ADTRP	ADRM1
AEBP2	ADSL
AFF2	ADSSL1
AFMID	AEBP1
AFTPH	AFAP1
AGAP1	AFAP1L1
AGAP2	AFAP1L2
AGFG1	AFDN
AGFG2	AGAP3
AGL	AGBL2
AGMAT	AGFG1
AGMO	AGK
AGO1	AGO3
AGO4	AGPAT4
AGR2	AGPAT5
AGTRAP	AGPS
AGXT	AGTR1
AHCYL1	AGXT
AHDC1	AHCY
AHR	AHCYL2
AHRR	AHSA1
AIF1L	AIDA
AIFM1	AIFM2
AIG1	AIFM3
AIPL1	AIMP1
AJAP1	AIMP2
AJM1	AJUBA
AK4	AK1
AK5	AK3
AKAP1	AK6
AKAP11	AK7
AKAP17A	AK9
AKAP6	AKAP12
AKAP8L	AKIP1
AKIRIN1	AKR1A1
AKR1B10	AKR1B1
AKT3	AKR1B10
AL096711.2	AKT2
AL121768.1	AKTIP
AL139011.2	AL049697.1
AL157935.2	AL121900.2
AL592490.1	AL136295.1
ALDH1A3	AL136295.5
ALDH3A1	AL139142.2
ALDH4A1	AL139260.3
ALDH5A1	AL162171.1
ALDH7A1	AL358113.1
ALDOC	AL358472.6
ALG1	AL360181.3
ALG10	AL441992.2
ALG9	ALAS2
ALK	ALCAM
ALKAL1	ALDH18A1
ALLC	ALDH1A2
ALOX5	ALDH1B1
ALPL	ALDH1L1
ALX1	ALDH2
ALX4	ALDH3A1
AMACR	ALDH3A2
AMBRA1	ALDH3B2
AMDHD1	ALDH8A1
AMER2	ALDH9A1
AMIGO1	ALDOA
AMIGO3	ALDOB
AMN	ALG11
AMN1	ALG14
AMPD2	ALG2
AMPD3	ALG3
AMPH	ALG5
AMT	ALG6
ANAPC13	ALKBH1
ANAPC15	ALKBH2
ANAPC2	ALKBH6
ANAPC7	ALKBH8
ANGPTL5	AMBP
ANK1	AMD1
ANK2	AMDHD2
ANK3	AMFR
ANKDD1A	AMMECR1
ANKFN1	AMOT
ANKH	AMOTL2
ANKMY2	AMPD1
ANKRA2	AMPD2
ANKRD1	AMPD3
ANKRD10	ANGEL1
ANKRD11	ANGPT1
ANKRD12	ANGPT2
ANKRD13B	ANGPT4
ANKRD13C	ANGPTL2
ANKRD13D	ANGPTL3
ANKRD16	ANGPTL4
ANKRD24	ANGPTL7
ANKRD26	ANKAR
ANKRD29	ANKEF1
ANKRD33	ANKH
ANKRD33B	ANKHD1
ANKRD34B	ANKIB1
ANKRD44	ANKK1
ANKRD46	ANKMY1
ANKRD49	ANKRD13A
ANKRD50	ANKRD22
ANKRD52	ANKRD27
ANKRD54	ANKRD37
ANKRD55	ANKRD40
ANKS1A	ANKRD45
ANKS1B	ANKRD50
ANKS4B	ANKRD53
ANLN	ANKRD6
ANO1	ANKRD66
ANO2	ANKRD9
ANO3	ANKS1A
ANO7	ANKS3
ANO8	ANKZF1
ANOS1	ANO10
ANP32A	ANO5
ANP32B	ANO9
ANP32E	ANTXR2
ANPEP	ANXA1
ANTXR1	ANXA11
ANTXR2	ANXA13
ANXA1	ANXA2
ANXA2	ANXA3
ANXA4	ANXA8L1
ANXA5	AP000812.5
ANXA9	AP001453.5
AOC1	AP002956.1
AOX1	AP1G1
AP001781.2	AP1G2
AP002956.1	AP1M1
AP1S3	AP1S1
AP2M1	AP1S3
AP2S1	AP2M1
AP3B2	AP3B1
AP3M2	AP3M1
AP3S2	AP4S1
APBA1	AP5M1
APBA2	APAF1
APBB2	APBA3
APBB3	APBB1IP
APC	APEH
APC2	APH1B
APEX1	APIP
APEX2	APLP2
API5	APMAP
APLN	APOBEC2
APLNR	APOD
APLP1	APRT
APOD	AQP1
APOO	AQP10
APP	AQP11
APPBP2	AQP3
APPL1	AQP7
APPL2	AR
AQP1	ARAF
AQP12B	ARAP3
AQP3	ARCN1
AQP4	ARF5
AREL1	ARF6
ARF3	ARFGAP1
ARFGEF3	ARFGAP2
ARFIP2	ARFGAP3
ARG1	ARFGEF2
ARGLU1	ARFIP1
ARHGAP1	ARG2
ARHGAP10	ARHGAP12
ARHGAP11A	ARHGAP17
ARHGAP12	ARHGAP23
ARHGAP18	ARHGAP25
ARHGAP19	ARHGAP27
ARHGAP19-SLIT1	ARHGAP28
ARHGAP20	ARHGAP29
ARHGAP21	ARHGAP31
ARHGAP22	ARHGAP35
ARHGAP32	ARHGAP4
ARHGAP39	ARHGAP42
ARHGAP4	ARHGAP45
ARHGAP44	ARHGDIA
ARHGAP9	ARHGDIG
ARHGEF10L	ARHGEF1
ARHGEF11	ARHGEF10
ARHGEF17	ARHGEF12
ARHGEF19	ARHGEF15
ARHGEF2	ARHGEF16
ARHGEF7	ARHGEF18
ARHGEF9	ARHGEF2
ARID1A	ARHGEF25
ARID1B	ARHGEF3
ARID2	ARHGEF37
ARID4A	ARHGEF38
ARID4B	ARHGEF6
ARL13B	ARID3A
ARL14EP	ARID3B
ARL15	ARID3C
ARL3	ARIH1
ARL4D	ARL1
ARL5B	ARL10
ARL6	ARL2
ARL6IP4	ARL3
ARL8A	ARL4A
ARMC10	ARL4C
ARMC2	ARL6IP1
ARNT2	ARL6IP5
ARNTL	ARL6IP6
ARNTL2	ARL8B
ARR3	ARMC1
ARRB1	ARMC3
ARRB2	ARMC4
ARSI	ARMC6
ARSJ	ARMH3
ART1	ARMT1
ART4	ARNT
ARVCF	ARPC1A
ARX	ARPC1B
ASAH2	ARPC2
ASAP1	ARPC3
ASAP2	ARPC4
ASB13	ARPC5
ASB3	ARPIN
ASB7	ARPP19
ASB8	ARRB2
ASCL1	ARRDC1
ASCL2	ARRDC2
ASF1B	ARRDC3
ASH1L	ARSA
ASH2L	ARSB
ASIC1	ARSD
ASIC2	ARSG
ASIC4	ARSK
ASIP	ARTN
ASMT	ARV1
ASPHD1	AS3MT
ASPHD2	ASAH1
ASPM	ASB1
ASTL	ASB12
ASTN1	ASB14
ASTN2	ASB15
ASXL1	ASB2
ATAD2	ASB9
ATAD5	ASCC1
ATAT1	ASCC2
ATCAY	ASCC3
ATF2	ASMTL
ATF7	ASNA1
ATF7IP	ASNS
ATG101	ASNSD1
ATG14	ASPH
ATG4D	ASPN
ATG9A	ASS1
ATL1	ASTE1
ATOH1	ATE1
ATOH7	ATF3
ATP1A1	ATF4
ATP1A4	ATF6
ATP1B2	ATF7
ATP1B3	ATG16L2
ATP1B4	ATG2A
ATP2B1	ATG3
ATP2B2	ATG4A
ATP2C1	ATG4B
ATP5ME	ATG4C
ATP6AP1	ATG4D
ATP6AP2	ATG5
ATP6V0A1	ATG7
ATP6V0A2	ATIC
ATP6V0A4	ATL2
ATP6V0B	ATL3
ATP6V0C	ATM
ATP6V0D1	ATOH8
ATP6V0E2	ATP10A
ATP6V1A	ATP10B
ATP6V1B2	ATP10D
ATP6V1C1	ATP11A
ATP6V1D	ATP11B
ATP6V1E1	ATP11C
ATP6V1F	ATP13A1
ATP6V1G1	ATP13A2
ATP6V1H	ATP13A3
ATP7B	ATP1A1
ATP8A1	ATP1A2
ATP8A2	ATP1B1
ATP8B2	ATP2A2
ATP8B3	ATP2A3
ATP8B4	ATP2B4
ATP9A	ATP5F1C
ATP9B	ATP5IF1
ATPAF2	ATP5MC3
ATRAID	ATP5ME
ATRN	ATP5MF-PTCD1
ATRNL1	ATP5PD
ATRX	ATP5PF
ATXN7L1	ATP5PO
ATXN7L2	ATP6AP1
ATXN7L3	ATP6V0A1
AURKA	ATP6V0A2
AURKB	ATP6V0C
AUTS2	ATP6V0E1
AVIL	ATP6V1E1
AVP	ATP7A
AVPR1A	ATP8B1
AVPR2	ATR
AXIN1	ATXN1L
AZI2	AUP1
B3GALT1	AURKAIP1
B3GALT2	AXL
B3GALT4	AZIN1
B3GALT6	B3GALNT1
B3GAT1	B3GALNT2
B3GAT2	B3GAT3
B3GLCT	B3GNT2
B3GNT2	B3GNT3
B4GALNT1	B3GNT5
B4GALNT4	B3GNT6
B4GALT2	B3GNT7
B4GALT3	B3GNT8
B4GAT1	B3GNT9
B9D1	B3GNTL1
BACE1	B4GALNT1
BACH2	B4GALNT3
BAG5	B4GALT1
BAG6	B4GALT4
BAHCC1	B4GALT6
BAIAP2L2	B4GALT7
BAIAP3	BACE2
BANF1	BACH1
BANP	BAG2
BAP1	BAG3
BARHL1	BAG6
BARHL2	BAIAP2
BARX1	BAIAP2L1
BAZ1B	BAMBI
BBS1	BARX2
BBS10	BATF3
BBS2	BAX
BBS4	BBOF1
BBS5	BBOX1
BBS7	BCAM
BBS9	BCAP29
BCAN	BCAP31
BCAT1	BCAR1
BCKDK	BCAR3
BCL11A	BCAS2
BCL11B	BCAT2
BCL2	BCCIP
BCL7A	BCL2
BCL9	BCL2L1
BCL9L	BCL2L11
BCO1	BCL3
BCO2	BCL6
BCOR	BCL6B
BCR	BCL7B
BDKRB1	BCR
BEND4	BECN1
BEST4	BEND3
BHLHA15	BEST2
BHLHE22	BFSP1
BHLHE23	BFSP2
BICD1	BGN
BICDL1	BHLHA9
BICRA	BHLHE40
BIN1	BHLHE41
BIN2	BHMT
BIRC5	BICC1
BIVM	BICDL2
BLK	BIN1
BLM	BIN2
BLOC1S5	BIN3
BMI1	BIRC6
BMP1	BIRC7
BMP3	BLCAP
BMPER	BLMH
BMPR1B	BLOC1S6
BMPR2	BLVRA
BNIP3	BLVRB
BNIP3L	BMP1
BORA	BMP10
BPGM	BMP2
BPTF	BMP2K
BRAF	BMP4
BRD1	BMP5
BRD2	BMP6
BRD4	BMP7
BRD8	BMPR1A
BRD9	BMS1
BRF1	BMT2
BRI3BP	BNC1
BRINP1	BNIP2
BRINP2	BNIP3L
BRINP3	BNIPL
BRMS1	BOC
BRPF1	BOK
BRPF3	BOLA2
BRSK2	BOLA2B
BRWD1	BOLA3
BRWD3	BOP1
BSN	BRAP
BST1	BRI3
BSX	BRICD5
BTAF1	BRIX1
BTBD10	BSCL2
BTBD11	BSDC1
BTBD17	BSG
BTBD2	BTBD10
BTBD3	BTBD11
BTBD6	BTBD16
BTBD7	BTC
BTBD9	BTF3
BUB1	BTF3L4
BUB1B-PAK6	BTG1
BUB3	BTG3
BUD13	BTK
C11orf87	BUB1B-PAK6
C11orf95	BUD23
C12orf49	BVES
C12orf56	BYSL
C12orf57	BZW1
C12orf75	BZW2
C14orf132	C10orf53
C15orf61	C11orf96
C16orf45	C12orf10
C17orf49	C12orf43
C17orf75	C12orf65
C18orf25	C14orf119
C1orf112	C16orf72
C1orf21	C16orf87
C1orf232	C16orf89
C1orf43	C16orf91
C1QL2	C18orf21
C1QL3	C19orf12
C1QL4	C19orf24
C1QTNF1	C19orf25
C1QTNF2	C1GALT1C1
C1QTNF4	C1orf116
C1QTNF6	C1orf131
C20orf194	C1orf158
C20orf27	C1orf194
C2CD2L	C1orf35
C2CD3	C1orf50
C2orf42	C1QBP
C2orf69	C1QTNF12
C3orf18	C1QTNF5
C3orf33	C1QTNF8
C3orf70	C22orf23
C4orf48	C22orf39
C5orf24	C2CD2
C5orf30	C2orf40
C5orf51	C3
C6orf58	C3AR1
C6orf62	C3orf14
C7orf26	C3orf38
C7orf43	C4A
C8orf34	C4orf33
C9orf16	C4orf47
C9orf64	C5
C9orf72	C5AR1
CA10	C5orf34
CA12	C6
CA13	C6orf106
CA14	C7
CA4	C7orf25
CA7	C7orf50
CA8	C8B
CAB39L	C8orf59
CABIN1	C9
CABLES1	C9orf116
CABP1	C9orf85
CABP2	CA4
CABP4	CA5B
CABP5	CACNA1S
CABP7	CACNA2D1
CACFD1	CACNG1
CACHD1	CACNG6
CACNA1A	CACUL1
CACNA1B	CACYBP
CACNA1C	CAD
CACNA1D	CALCB
CACNA1E	CALCOCO1
CACNA1F	CALHM2
CACNA1G	CALHM5
CACNA1H	CALU
CACNA1I	CAMK1
CACNA2D1	CAMK2D
CACNA2D2	CAMKMT
CACNA2D3	CAND1
CACNA2D4	CAND2
CACNB1	CANT1
CACNB2	CANX
CACNB3	CAP1
CACNB4	CAP2
CACNG1	CAPG
CACNG2	CAPN11
CACNG3	CAPN12
CACNG4	CAPN14
CACNG5	CAPN2
CACNG7	CAPN3
CACNG8	CAPN5
CACTIN	CAPN7
CADM1	CAPNS1
CADM2	CAPRIN2
CADM3	CAPSL
CADM4	CAPZA3
CALB1	CAPZB
CALB2	CARD10
CALCR	CARD11
CALD1	CARD14
CALHM1	CARD9
CALM1	CARHSP1
CALM2	CARMIL1
CALM3	CASC1
CALML4	CASK
CALN1	CASP10
CALR	CASP3
CALY	CASP6
CAMK1	CASP7
CAMK1D	CASP9
CAMK1G	CASQ1
CAMK2A	CASQ2
CAMK2B	CASTOR2
CAMK2G	CATIP
CAMK2N1	CAV1
CAMK2N2	CAV3
CAMK4	CAVIN1
CAMKK1	CAVIN2
CAMKV	CAVIN4
CAMLG	CBFB
CAMSAP1	CBLB
CAMSAP2	CBR3
CAMSAP3	CBS
CAMTA1	CBSL
CAPN10	CBY1
CAPN14	CC2D1A
CAPN5	CC2D1B
CAPRIN1	CCBE1
CARF	CCDC103
CARM1	CCDC113
CARMIL3	CCDC124
CARNMT1	CCDC126
CASC4	CCDC127
CASD1	CCDC13
CASK	CCDC137
CASKIN1	CCDC146
CASKIN2	CCDC151
CASP3	CCDC157
CASZ1	CCDC167
CAT	CCDC180
CAV2	CCDC181
CBFA2T2	CCDC191
CBFA2T3	CCDC22
CBLN1	CCDC24
CBLN2	CCDC25
CBLN3	CCDC28A
CBLN4	CCDC3
CBS	CCDC36
CBSL	CCDC40
CBX1	CCDC43
CBX2	CCDC58
CBX3	CCDC59
CBX4	CCDC6
CBX5	CCDC65
CBX6	CCDC73
CBX8	CCDC85B
CC2D2A	CCDC9
CCAR1	CCDC90B
CCAR2	CCDC93
CCDC102A	CCKAR
CCDC106	CCL7
CCDC136	CCL8
CCDC149	CCM2
CCDC174	CCN1
CCDC186	CCN2
CCDC28B	CCN5
CCDC32	CCNA1
CCDC34	CCND1
CCDC50	CCND2
CCDC6	CCNDBP1
CCDC61	CCNE1
CCDC77	CCNG1
CCDC84	CCNL1
CCDC85A	CCNY
CCDC85C	CCR4
CCDC88A	CCR5
CCDC88C	CCR9
CCDC92	CCS
CCDC97	CCT3
CCKBR	CCT4
CCN4	CCT5
CCN6	CCT7
CCNA2	CD151
CCNB1	CD163L1
CCNB2	CD180
CCNB3	CD276
CCNE2	CD2AP
CCNF	CD53
CCNG2	CD63
CCNI	CD81
CCNI2	CD82
CCNJL	CD9
CCNT1	CDA
CCNYL1	CDC123
CCR5	CDC37
CCR9	CDC37L1
CCSAP	CDC42BPA
CD109	CDC42BPB
CD164L2	CDC42EP2
CD36	CDC42EP4
CD37	CDC42SE1
CD81	CDH2
CD9	CDH26
CD99L2	CDH3
CDC14B	CDIPT
CDC16	CDK13
CDC20	CDK2AP2
CDC23	CDK4
CDC25A	CDK5RAP3
CDC27	CDK7
CDC42EP1	CDK8
CDC42EP3	CDKL1
CDC42EP4	CDKN1A
CDC42SE2	CDKN1B
CDC45	CDNF
CDC5L	CDO1
CDC6	CDON
CDCA4	CDPF1
CDCA7	CDS1
CDCA7L	CDV3
CDCA8	CDYL
CDH1	CEBPB
CDH10	CEBPD
CDH13	CEBPZ
CDH15	CELSR1
CDH17	CEMIP
CDH18	CEMIP2
CDH22	CENPV
CDH23	CEP152
CDH24	CEP170B
CDH3	CEP44
CDH4	CEP63
CDH6	CEP85
CDH7	CEPT1
CDHR1	CERCAM
CDIP1	CERS2
CDK1	CERS5
CDK14	CES2
CDK15	CETP
CDK17	CFAP100
CDK18	CFAP157
CDK19	CFAP161
CDK2	CFAP20
CDK2AP1	CFAP206
CDK5	CFAP221
CDK5R1	CFAP298
CDK5R2	CFAP299
CDKL5	CFAP300
CDKN1B	CFAP43
CDKN2C	CFAP45
CDKN2D	CFAP52
CDKN3	CFAP57
CDR2L	CFAP58
CDS2	CFAP61
CDX1	CFAP65
CEL	CFAP70
CELA1	CFAP74
CELA2A	CFAP77
CELF2	CFAP97
CELF3	CFAP99
CELF4	CFB
CELF5	CFD
CELF6	CFI
CELSR1	CFL2
CELSR2	CFLAR
CELSR3	CFP
CENPA	CFTR
CENPF	CGN
CENPI	CGNL1
CENPJ	CH25H
CENPK	CHCHD1
CENPL	CHCHD2
CENPM	CHCHD3
CENPP	CHCHD4
CEP112	CHCHD6
CEP120	CHCHD7
CEP131	CHEK2
CEP162	CHFR
CEP170	CHIC2
CEP170B	CHL1
CEP192	CHMP1A
CEP290	CHMP1B
CEP55	CHMP2A
CEP57L1	CHMP2B
CEP70	CHMP3
CEP76	CHMP4C
CEP78	CHMP5
CEP85L	CHMP6
CEP97	CHMP7
CERK	CHORDC1
CERKL	CHP1
CERS3	CHPF2
CERS4	CHPT1
CERS6	CHRD
CES2	CHRNA1
CES3	CHRNB1
CETN1	CHRND
CETN3	CHRNE
CFDP1	CHRNG
CFL1	CHST12
CHAC2	CHST13
CHAF1B	CHST14
CHAT	CHSY1
CHCHD6	CHSY3
CHD1	CHUK
CHD2	CIAO1
CHD3	CIAO2A
CHD4	CIAO2B
CHD5	CIAPIN1
CHD6	CIB1
CHD8	CIDEB
CHD9	CIDEC
CHERP	CILP
CHKA	CILP2
CHMP2B	CISD1
CHMP5	CISH
CHMP6	CITED2
CHN1	CKB
CHN2	CKM
CHPF	CKS2
CHRDL2	CLCA1
CHRM1	CLCN2
CHRM2	CLCN5
CHRM3	CLDN1
CHRM4	CLDN11
CHRM5	CLDN12
CHRNA10	CLDN3
CHRNA2	CLDN4
CHRNA4	CLDN5
CHRNA5	CLDN7
CHRNA6	CLEC19A
CHRNA7	CLIC1
CHRNA9	CLIC2
CHRNB2	CLIC3
CHRNB3	CLIC4
CHST1	CLINT1
CHST11	CLIP1
CHST12	CLMN
CHST2	CLN3
CHST7	CLPP
CHST8	CLPTM1
CHTF8	CLPX
CHTOP	CLTB
CIB2	CLU
CIB3	CMAS
CIDEA	CMBL
CIP2A	CMC2
CIPC	CMKLR1
CIR1	CMPK2
CISH	CMSS1
CIT	CMTM3
CITED1	CMTM6
CKAP5	CMTM7
CKB	CNBP
CKMT2	CNDP2
CLASP1	CNIH4
CLASRP	CNKSR1
CLCN2	CNN2
CLCN4	CNN3
CLCN6	CNNM2
CLDN10	CNNM4
CLDN11	CNOT6L
CLDN15	CNOT7
CLDN19	CNPPD1
CLDN2	CNPY4
CLDND1	CNTRL
CLEC11A	COA3
CLEC3A	COA4
CLGN	COA5
CLIC5	COA6
CLINT1	COG1
CLIP1	COG4
CLIP2	COIL
CLIP3	COL11A1
CLIP4	COL12A1
CLK1	COL14A1
CLK2	COL18A1
CLK4	COL4A3BP
CLN6	COL5A1
CLOCK	COL5A2
CLPB	COL6A3
CLRN1	COLEC10
CLRN2	COLEC12
CLSTN1	COLGALT1
CLSTN2	COLGALT2
CLSTN3	COLQ
CLTA	COMMD3
CLTC	COMMD5
CLUH	COMMD7
CLUL1	COMMD8
CLVS2	COMMD9
CMKLR1	COMP
CNFN	COMT
CNGA1	COMTD1
CNGA2	COPA
CNGA3	COPB1
CNGB3	COPB2
CNIH2	COPE
CNIH3	COPG2
CNKSR2	COPS2
CNN1	COPZ1
CNN3	COQ10B
CNNM1	COQ4
CNNM4	COQ7
CNOT1	COQ8B
CNOT10	CORO1C
CNOT3	CORO2A
CNOT6	CORO7
CNOT8	COTL1
CNOT9	COX11
CNR1	COX15
CNRIP1	COX5A
CNTLN	COX5B
CNTN1	COX6A2
CNTN4	COX6B2
CNTN5	COX7A2
CNTNAP2	COX7A2L
CNTNAP3	COX7C
CNTNAP3B	COX8A
CNTNAP5	CP
COL10A1	CPB2
COL11A1	CPD
COL11A2	CPEB1
COL18A1	CPM
COL23A1	CPN1
COL4A1	CPNE1
COL4A2	CPNE3
COL4A4	CPNE6
COL6A1	CPNE8
COL6A2	CPOX
COL6A6	CPS1
COL8A1	CPT1A
COL8A2	CPTP
COL9A1	CPVL
COL9A2	CPXM1
COMMD3-BMI1	CRABP1
COMT	CRABP2
COP1	CRB2
COPZ2	CRCP
COQ3	CREB3L2
CORO1B	CREB3L3
CORO1C	CREB5
CORO2B	CREBRF
COX4I2	CREG2
COX5B	CRELD1
COX6A1	CRELD2
COX6B2	CREM
CPA1	CRIM1
CPA2	CRIP3
CPB1	CRISPLD2
CPE	CRK
CPEB2	CRLF1
CPEB4	CRLF3
CPED1	CRLS1
CPLX1	CRTAP
CPLX3	CRTC2
CPLX4	CRYAA
CPNE2	CRYAA2
CPNE4	CRYBA2
CPNE5	CRYBA4
CPNE6	CRYBB1
CPNE7	CRYBG2
CPNE9	CRYGB
CPSF1	CRYGC
CPSF6	CRYGN
CPT1A	CRYL1
CPT2	CRYZ
CPXM2	CRYZL1
CRABP1	CSAD
CRACR2A	CSDC2
CRACR2B	CSDE1
CRAMP1	CSE1L
CRB1	CSF1R
CRBN	CSNK1A1
CREB1	CSNK1D
CREBBP	CSNK1G1
CREBZF	CSNK1G2
CREG1	CSNK2A1
CRELD1	CSPP1
CRHR1	CSRP1
CRHR2	CSRP2
CRIP2	CSTA
CRISPLD1	CSTB
CRLF1	CTBS
CRMP1	CTDSP2
CROT	CTDSPL
CRTC1	CTH
CRX	CTHRC1
CRY1	CTNNA1
CRYAB	CTNNBL1
CRYGB	CTNND1
CRYM	CTNS
CSDC2	CTPS1
CSF1R	CTSA
CSGALNACT1	CTSB
CSK	CTSC
CSMD3	CTSD
CSNK2A2	CTSF
CSPG5	CTSH
CSPP1	CTSK
CSRNP3	CTSO
CSRP1	CTSS
CSTF2	CTSV
CTBP1	CTSZ
CTBP2	CTTN
CTCF	CTTNBP2NL
CTDP1	CTU1
CTDSPL	CTU2
CTDSPL2	CUL1
CTHRC1	CUTC
CTNNA2	CWF19L2
CTNNB1	CXADR
CTNNBIP1	CXCL12
CTNND2	CXCL14
CTRB1	CXCR3
CTRB2	CYB561A3
CTRL	CYB561D1
CTSL	CYB561D2
CTTNBP2	CYB5A
CTXN1	CYB5B
CTXN3	CYB5D1
CUBN	CYB5R3
CUEDC1	CYBA
CUEDC2	CYBB
CUL3	CYBC1
CUL5	CYBRD1
CUX1	CYC1
CUX2	CYFIP1
CWF19L1	CYGB
CWF19L2	CYP17A1
CXCL12	CYP1A1
CXCR4	CYP20A1
CXXC1	CYP24A1
CXXC4	CYP26B1
CXXC5	CYP26C1
CYB5D2	CYP27C1
CYFIP2	CYP2C19
CYGB	CYP2C8
CYLD	CYP2J2
CYP2C8	CYP3A4
CYP2J2	CYP46A1
CYP39A1	CYP4V2
CYP46A1	CYP7B1
CYP4A11	CYSLTR1
CYP4V2	CYTH1
CYP51A1	CYTH4
CYP7A1	CZIB
CYP8B1	DAAM1
CYTH2	DAB2
CYTH3	DAD1
CYTH4	DAG1
CYTIP	DAO
D2HGDH	DAPK2
DAAM1	DAPK3
DAAM2	DARS
DAB1	DARS2
DAB2IP	DAW1
DACH1	DAZAP2
DACH2	DAZL
DACT1	DBH
DAGLA	DBNDD2
DALRD3	DBNL
DAPK1	DBT
DAPL1	DCAF1
DAXX	DCAF11
DAZAP1	DCAF13
DBN1	DCBLD1
DBNDD1	DCBLD2
DBP	DCT
DBR1	DCTN1
DBX1	DCTPP1
DBX2	DCUN1D1
DCAF12	DCUN1D5
DCAF15	DDC
DCAF6	DDI2
DCAF7	DDIT3
DCAF8	DDIT4
DCC	DDOST
DCDC2C	DDR1
DCK	DDT
DCLK1	DDX1
DCLK2	DDX10
DCLRE1A	DDX18
DCLRE1B	DDX19A
DCP1A	DDX21
DCP2	DDX23
DCPS	DDX24
DCTN1	DDX27
DCTN3	DDX28
DCUN1D4	DDX3X
DDAH1	DDX4
DDB1	DDX49
DDR2	DDX5
DDX11	DDX51
DDX17	DDX55
DDX39A	DDX56
DDX39B	DECR2
DDX42	DEGS1
DDX6	DEGS2
DEAF1	DELE1
DECR1	DENND1B
DEDD	DENND2C
DEDD2	DENND2D
DEF8	DENND3
DEK	DENND4A
DENND1C	DENND4C
DENND4B	DENND6A
DENND5A	DENR
DENND6B	DEPDC5
DEPDC1	DERL1
DEPP1	DERL2
DEPTOR	DES
DES	DESI1
DESI2	DFFA
DEXI	DGAT1
DGAT1	DGAT2
DGCR2	DGKA
DGCR6	DGKD
DGCR8	DGKE
DGKA	DGKZ
DGKB	DHDDS
DGKG	DHDH
DGKH	DHODH
DGKI	DHPS
DGKZ	DHRS1
DGLUCY	DHRS11
DHFR	DHRS13
DHH	DHRS3
DHRSX	DHRS7
DHX15	DHRS7C
DHX32	DHTKD1
DHX34	DHX16
DHX38	DHX30
DHX9	DHX32
DIAPH2	DHX33
DIAPH3	DHX35
DIP2B	DHX37
DIP2C	DHX40
DIPK1A	DHX58
DIPK1B	DIABLO
DIPK2A	DIAPH1
DIRAS1	DIMT1
DISP2	DIP2B
DISP3	DIS3
DIXDC1	DIS3L2
DLG1	DISP1
DLG2	DKC1
DLG3	DKK3
DLG4	DLAT
DLG5	DLC1
DLGAP1	DLEC1
DLGAP2	DLST
DLGAP3	DLX3
DLGAP4	DMGDH
DLK2	DMXL1
DLL1	DNAAF1
DLX1	DNAAF3
DLX2	DNAAF4
DLX4	DNAAF5
DLX6	DNAH1
DMAP1	DNAH10
DMBX1	DNAH11
DMRT2	DNAH2
DMRTA2	DNAH5
DMTF1	DNAH6
DMTN	DNAH7
DMWD	DNAH8
DMXL2	DNAH9
DNAH17	DNAI1
DNAJA2	DNAJA2
DNAJB12	DNAJA3
DNAJB4	DNAJA4
DNAJB5	DNAJB1
DNAJC11	DNAJB11
DNAJC16	DNAJB12
DNAJC22	DNAJB13
DNAJC27	DNAJB8
DNAJC5	DNAJB9
DNAJC5B	DNAJC1
DNAJC5G	DNAJC10
DNAJC6	DNAJC11
DNAJC7	DNAJC12
DNAJC9	DNAJC15
DNER	DNAJC19
DNM1	DNAJC21
DNM1L	DNAJC24
DNM2	DNAJC25
DNMT1	DNAJC3
DNMT3A	DNAJC4
DNPEP	DNAJC5G
DNPH1	DNALI1
DOC2A	DNASE2
DOC2B	DNLZ
DOCK10	DNM2
DOCK2	DNMT3B
DOCK3	DOCK1
DOCK4	DOCK11
DOCK7	DOCK5
DOCK9	DOCK6
DOK4	DOCK8
DOK6	DOCK9
DOLK	DOK7
DOP1A	DOLPP1
DOT1L	DOP1B
DPEP1	DPAGT1
DPF1	DPCD
DPF2	DPF2
DPF3	DPH1
DPP6	DPH2
DPT	DPH3
DPY19L3	DPH5
DPYD	DPH6
DPYS	DPM2
DPYSL2	DPP3
DPYSL3	DPP7
DPYSL4	DPP9
DPYSL5	DPYD
DR1	DRAM1
DRAM2	DRC1
DRAP1	DRC3
DRAXIN	DRC7
DRD1	DRD5
DRD2	DRG1
DRD3	DRG2
DRD4	DSC2
DRGX	DSE
DROSHA	DSP
DRP2	DSTN
DSCAM	DTHD1
DSCAML1	DTWD1
DSCC1	DUS2
DST	DUS3L
DTL	DUSP1
DTNA	DUSP11
DTNBP1	DUSP12
DTX1	DUSP16
DTX4	DUSP22
DUOX1	DUSP23
DUSP19	DUSP27
DUSP23	DUSP4
DUSP26	DUSP5
DUSP8	DUSP6
DUT	DUSP7
DVL1	DVL1
DXO	DVL2
DYNC1I1	DYM
DYNC1LI1	DYNC1H1
DYNLL1	DYNC1I2
DYNLL2	DYNC1LI2
DYRK1A	DYNC2H1
DYRK1B	DYNLT1
DYRK2	DYSF
DYRK4	E2F3
E2F1	E2F5
E2F4	EAF2
E2F8	EBAG9
E4F1	EBNA1BP2
EAF1	ECD
EBF1	ECE1
EBF2	ECE2
EBF3	ECHDC2
EBP	ECHS1
EBPL	ECPAS
ECEL1	ECT2L
ECI1	EDA
EDIL3	EDAR
EDN3	EDEM1
EEF1A1	EDEM3
EEF1E1	EDF1
EFCAB7	EDN2
EFEMP2	EDNRA
EFHD1	EDRF1
EFNA1	EEA1
EFNA2	EEF1A2
EFNA3	EEF1AKMT1
EFNA5	EEF1AKNMT
EFNB1	EEF1B2
EFNB2	EEF1D
EFNB3	EEF2
EFR3B	EEF2K
EGF	EEFSEC
EGFLAM	EEPD1
EGR2	EFCAB1
EGR3	EFCAB10
EHD2	EFCAB11
EHD3	EFEMP1
EHMT1	EFEMP2
EHMT2	EFHB
EIF3B	EFHC1
ELAVL1	EFHC2
ELAVL3	EFHD2
ELAVL4	EFL1
ELF2	EFNA5
ELFN1	EFR3A
ELFN2	EGFL6
ELMO1	EGFL7
ELMO2	EGFR
ELMOD1	EGLN1
ELMOD3	EGLN2
ELOF1	EGLN3
ELOVL2	EHD1
ELOVL4	EHD2
EMC9	EHD4
EMILIN2	EHHADH
EMILIN3	EI24
EML1	EIF1AX
EML2	EIF1B
EML6	EIF2A
EMP2	EIF2AK1
EMP3	EIF2AK4
EMX1	EIF2B1
EMX2	EIF2B4
EN1	EIF2B5
EN2	EIF2D
ENC1	EIF2S1
ENDOU	EIF2S2
ENO1	EIF2S3
ENO2	EIF3A
ENOPH1	EIF3B
ENOX1	EIF3C
ENOX2	EIF3CL
ENPEP	EIF3D
ENPP2	EIF3E
ENPP5	EIF3F
ENPP7	EIF3G
ENSA	EIF3J
ENTPD2	EIF3L
ENTPD5	EIF4A2
EOMES	EIF4B
EP300	EIF4E
EP400	EIF4EBP1
EPB41	EIF4EBP2
EPB41L3	EIF4EBP3
EPC1	EIF4G1
EPC2	EIF4G2
EPG5	EIF5
EPHA3	EIF5A2
EPHA4	EIF6
EPHA6	ELAC2
EPHB1	ELAVL2
EPHB2	ELF3
EPHB3	ELK3
EPHX4	ELL
EPN1	ELL2
EPS15L1	ELMO3
EPS8L2	ELMOD2
EPS8L3	ELMSAN1
ERBB4	ELOA
ERC1	ELOC
ERC2	ELOVL1
ERCC1	ELOVL3
ERCC2	ELOVL5
ERCC4	ELOVL7
ERCC6L	ELP1
ERCC8	ELP3
ERG28	ELP4
ERH	ELP5
ERLIN2	ELP6
ESAM	EMC8
ESCO2	EMG1
ESPL1	EMILIN1
ESPN	EMILIN2
ESPNL	EML3
ESRRA	ENAH
ESRRB	ENDOG
ESRRG	ENGASE
ESYT1	ENKUR
ETNK2	ENO3
ETV1	ENO4
EVA1A	ENOSF1
EVI5L	ENPP4
EVL	ENTPD1
EVPL	ENTPD2
EVX2	ENTPD3
EWSR1	ENTPD4
EXO1	ENTPD6
EXOC2	ENTR1
EXOC3L1	EOGT
EXOC6	EPAS1
EXOC7	EPB41L4A
EYA1	EPB41L4B
EYA3	EPB41L5
EYA4	EPCAM
EZH2	EPHB4
F8A1	EPHX1
F8A2	EPHX2
F8A3	EPN2
FAAH2	EPN3
FAAP24	EPO
FABP6	EPRS
FABP9	EPS15
FADS2	EPS15L1
FAH	EPS8L1
FAIM2	EPX
FAM102B	ERAL1
FAM107A	ERAP1
FAM110B	ERBB2
FAM117A	ERBB3
FAM122A	ERC1
FAM126A	ERF
FAM126B	ERGIC1
FAM131A	ERGIC2
FAM131B	ERGIC3
FAM131C	ERI1
FAM135B	ERICH3
FAM13A	ERLEC1
FAM13B	ERMP1
FAM149B1	ERO1A
FAM151A	ERO1B
FAM155A	ERP44
FAM155B	ERRFI1
FAM160A1	ESF1
FAM163A	ESM1
FAM163B	ESRP2
FAM167B	ESS2
FAM168A	ESYT1
FAM168B	ESYT2
FAM169A	ESYT3
FAM171A1	ETF1
FAM171A2	ETFA
FAM171B	ETFB
FAM174B	ETHE1
FAM177A1	ETS1
FAM184A	ETV4
FAM189A1	ETV7
FAM189B	EVA1B
FAM192A	EVA1C
FAM193B	EVPL
FAM19A1	EXD2
FAM19A3	EXD3
FAM19A5	EXO5
FAM204A	EXOC1
FAM20C	EXOC1L
FAM210B	EXOC3
FAM214B	EXOC3L2
FAM219A	EXOC6B
FAM222A	EXOC8
FAM222B	EXOSC10
FAM234B	EXOSC8
FAM43B	EXOSC9
FAM49A	EXT1
FAM53C	EXTL2
FAM57B	EYA2
FAM72A	EZR
FAM76B	F10
FAM78A	F11R
FAM78B	F13A1
FAM83D	F2R
FAM84A	F2RL1
FAM89B	F2RL2
FAM8A1	F2RL3
FAN1	F5
FANCD2	F7
FARP1	F9
FASN	FABP7
FAT1	FADD
FAT3	FAF1
FAT4	FAF2
FAXC	FAHD2A
FBLN2	FAM102A
FBLN5	FAM107B
FBP2	FAM110A
FBRSL1	FAM114A1
FBXL14	FAM114A2
FBXL15	FAM118B
FBXL16	FAM120C
FBXL18	FAM129A
FBXL19	FAM129B
FBXL3	FAM13A
FBXO21	FAM160A1
FBXO25	FAM160B2
FBXO3	FAM162B
FBXO31	FAM167A
FBXO41	FAM169A
FBXO45	FAM171A2
FBXO48	FAM172A
FBXO5	FAM183A
FBXW11	FAM185A
FBXW4	FAM207A
FBXW5	FAM20A
FBXW8	FAM20B
FCHO1	FAM210A
FCHSD2	FAM221A
FDXR	FAM222B
FEN1	FAM234A
FER1L6	FAM241A
FERMT3	FAM3A
FES	FAM3C
FEV	FAM43A
FEZ1	FAM53B
FEZF1	FAM83B
FEZF2	FAM83C
FGD1	FAM83F
FGD3	FAM83G
FGD4	FAM83H
FGF11	FAM84B
FGF12	FAR1
FGF14	FAR2
FGF18	FARSA
FGF6	FARSB
FGF7	FASTKD2
FGFR2	FAT2
FGFRL1	FAU
FHL1	FAXDC2
FHL2	FBL
FHL5	FBLIM1
FHOD3	FBLN1
FIBCD1	FBLN7
FIBIN	FBN2
FIGN	FBN3
FKBP8	FBXL20
FKRP	FBXL22
FLNC	FBXL7
FLOT1	FBXL8
FLRT1	FBXO16
FLRT2	FBXO2
FLRT3	FBXO30
FLT1	FBXO34
FLT4	FBXO36
FLVCR1	FBXO38
FMNL1	FBXO4
FMOD	FBXO40
FMR1	FBXO46
FNBP1	FBXO8
FNBP4	FBXW10
FNDC1	FBXW7
FNDC10	FCF1
FNDC4	FCHO2
FNDC5	FECH
FNDC7	FER
FNTB	FERD3L
FOLR2	FERMT1
FOSL2	FERMT3
FOXA1	FFAR2
FOXA2	FGA
FOXB1	FGB
FOXB2	FGD5
FOXD1	FGD6
FOXD3	FGF1
FOXF1	FGF10
FOXG1	FGF2
FOXK2	FGF20
FOXL1	FGF3
FOXL2	FGF6
FOXM1	FGF8
FOXN1	FGFR1
FOXN2	FGFR1OP
FOXN3	FGG
FOXN4	FGR
FOXO4	FH
FOXO6	FHDC1
FOXP2	FHIT
FOXQ1	FHL3
FOXRED1	FHOD1
FPGS	FIBIN
FRA10AC1	FIBP
FRMD1	FIG4
FRMD3	FIGNL2
FRMD4A	FIS1
FRMD4B	FITM1
FRMD5	FITM2
FRMPD1	FKBP10
FRMPD2	FKBP14
FRMPD3	FKBP15
FRMPD4	FKBP1B
FRRS1L	FKBP2
FRS3	FKBP5
FRY	FKBP7
FRZB	FKBP9
FSCN1	FLAD1
FSCN2	FLII
FSD1	FLNB
FSD1L	FLNC
FSTL4	FLOT1
FSTL5	FLRT2
FTH1	FLVCR2
FTO	FMN1
FUBP1	FMNL2
FUNDC1	FMOD
FUS	FN1
FUT5	FNBP1L
FUT8	FNDC3A
FUT9	FNDC3B
FXYD6	FNIP1
FYN	FO681492.1
FZD3	FOCAD
FZD5	FOS
FZD7	FOSL1
FZD8	FOSL2
FZD9	FOXJ1
FZR1	FOXO1
G2E3	FOXRED2
G3BP2	FP565260.1
GAB2	FPGT
GABARAPL2	FPR3
GABBR1	FREM1
GABBR2	FREM2
GABPA	FREM3
GABPB1	FRK
GABPB2	FRMD1
GABRA1	FRMD4B
GABRA2	FRMD6
GABRA3	FRMD8
GABRA4	FRRS1
GABRA5	FRS2
GABRA6	FRYL
GABRB2	FST
GABRB3	FSTL1
GABRD	FSTL3
GABRG1	FTSJ3
GABRG2	FUBP3
GABRR1	FUCA1
GABRR2	FUCA2
GABRR3	FUOM
GAD1	FURIN
GAD2	FUT11
GADD45G	FUT5
GAL3ST1	FUT9
GAL3ST3	FXR1
GAL3ST4	FXR2
GALNT13	FYB1
GALNT14	FYCO1
GALNT16	FZD10
GALNT17	FZD2
GALNT18	FZD6
GALNT8	G3BP1
GALNT9	G6PC
GALNTL6	GAA
GAMT	GAB1
GAP43	GADD45A
GAS1	GADD45B
GAS2L3	GADD45GIP1
GAS7	GAL
GASK1A	GALC
GATA2	GALE
GATA3	GALK1
GATAD1	GALK2
GATAD2B	GALM
GATC	GALNS
GBE1	GALNT10
GBGT1	GALNT12
GBX1	GALNT2
GBX2	GALNT3
GCGR	GALNT5
GCK	GALNT7
GCM2	GALNTL5
GCNT4	GALR3
GCNT7	GALT
GDAP1	GAN
GDAP1L1	GANAB
GDF10	GANC
GDF2	GAPDH
GDF5	GAR1
GDI1	GAREM1
GDNF	GARNL3
GDPD3	GARS
GEM	GART
GEN1	GAS2
GFAP	GAS6
GFI1	GAS8
GFOD1	GASK1B
GFOD2	GATA4
GFRA1	GATA5
GFRA2	GATA6
GGA3	GATAD2A
GGT7	GBA2
GID8	GBA3
GIGYF1	GBF1
GINS1	GBGT1
GINS3	GBP2
GINS4	GBP6
GIPC1	GCA
GIPC3	GCAT
GIT1	GCC1
GIT2	GCC2
GJA1	GCDH
GJA10	GCG
GJA9	GCH1
GJB7	GCLC
GJC2	GCLM
GJD2	GCN1
GLCCI1	GCNT4
GLCE	GCOM1
GLDN	GDAP2
GLG1	GDF10
GLI3	GDF7
GLIPR1	GDI2
GLIPR1L1	GDPD1
GLMN	GDPD2
GLRA1	GDPD3
GLRA2	GDPD5
GLRA3	GDPGP1
GLRA4	GEMIN5
GLRB	GEMIN8
GLS	GFER
GLT8D2	GFM1
GLUL	GFPT1
GLYR1	GGA3
GMCL1	GGACT
GMEB1	GGCX
GMEB2	GGH
GMIP	GGPS1
GMNC	GGT1
GMNN	GGT5
GNA12	GHR
GNA14	GHRH
GNAI2	GIMAP2
GNAO1	GIMAP4
GNAQ	GIPC2
GNAS	GJA3
GNAT1	GJA5
GNAT2	GJA8
GNAZ	GJB3
GNB1	GJB4
GNB2	GJB6
GNB3	GJD4
GNB4	GJE1
GNB5	GKAP1
GNE	GLA
GNG12	GLB1
GNG13	GLB1L
GNG2	GLB1L2
GNG3	GLDC
GNG4	GLG1
GNG7	GLI1
GNG8	GLI2
GNGT1	GLIPR2
GNGT2	GLIS1
GNRHR	GLIS2
GOLGA7B	GLMN
GPA33	GLO1
GPALPP1	GLOD5
GPAM	GLRX
GPAT4	GLRX3
GPATCH1	GLRX5
GPATCH11	GLS
GPATCH2	GLT1D1
GPATCH8	GLT8D1
GPBP1L1	GLTP
GPC1	GLUD1
GPC2	GLUL
GPC3	GLYATL3
GPC6	GM2A
GPHN	GMDS
GPKOW	GMFB
GPM6B	GMPPA
GPNMB	GMPPB
GPR101	GMPR
GPR107	GNA11
GPR12	GNA12
GPR135	GNA13
GPR137B	GNA15
GPR151	GNAI1
GPR153	GNAI2
GPR155	GNAQ
GPR158	GNB4
GPR161	GNG12
GPR17	GNG5
GPR173	GNL1
GPR176	GNL2
GPR179	GNL3
GPR183	GNL3L
GPR19	GNMT
GPR22	GNPAT
GPR26	GNPDA1
GPR27	GNPNAT1
GPR37	GNPTAB
GPR37L1	GNS
GPR45	GOLGA1
GPR50	GOLGA4
GPR52	GOLGA5
GPR61	GOLPH3L
GPR63	GOLT1A
GPR75	GOLT1B
GPR75-ASB3	GOPC
GPR78	GOSR2
GPR85	GOT1
GPRC5B	GOT1L1
GPRC6A	GPANK1
GPS2	GPC1
GPSM1	GPC4
GPSM2	GPC5
GRAMD1A	GPCPD1
GRAMD1B	GPD1
GRAMD2A	GPD1L
GRAP	GPD2
GRB2	GPI
GREM1	GPN2
GRHL2	GPN3
GRIA1	GPR1
GRIA2	GPR108
GRIA3	GPR119
GRIA4	GPR137
GRID1	GPR137C
GRID2	GPR155
GRID2IP	GPR156
GRIK1	GPR157
GRIK2	GPR161
GRIK3	GPR182
GRIK4	GPR37L1
GRIK5	GPR39
GRIN1	GPR84
GRIN2A	GPS1
GRIN2B	GPX1
GRIN2C	GPX4
GRIN2D	GPX5
GRIN3B	GPX7
GRINA	GPX8
GRIP1	GRAMD1B
GRIP2	GRAP
GRIPAP1	GRB10
GRK1	GRB14
GRK7	GRB7
GRM1	GREB1L
GRM2	GREM1
GRM3	GREM2
GRM4	GRHL1
GRM5	GRHL2
GRM6	GRHL3
GRM7	GRIN3B
GRM8	GRK4
GRPEL2	GRN
GRPR	GRPEL1
GRTP1	GRWD1
GSC	GSAP
GSDME	GSKIP
GSE1	GSN
GSG1L	GSPT1
GSG1L2	GSR
GSK3A	GSS
GSTM3	GSTM3
GSX1	GSTO1
GSX2	GTDC1
GTF2F2	GTF2E1
GTF2IRD1	GTF2E2
GTF3C2	GTF3A
GTF3C3	GTPBP1
GTF3C4	GTPBP2
GTPBP2	GTPBP4
GUCA1A	GUCD1
GUCA1B	GUF1
GUCA1C	GUSB
GUCY1A1	GXYLT2
GUCY1A2	GYS1
GUCY1B1	H2AFY
GUCY2C	H6PD
GUCY2F	HACD1
GUK1	HACD4
GULP1	HACE1
GXYLT1	HAGH
GYG1	HAL
GYG2	HAO1
H1F0	HAO2
H1FX	HAPLN1
H2AFV	HARS
H2AFX	HAS2
H2AFY2	HAX1
H3F3B	HBA1
HACD2	HBA2
HACL1	HBE1
HADHA	HBEGF
HADHB	HBP1
HAND2	HBS1L
HARBI1	HBZ
HAT1	HCCS
HAUS1	HCK
HAUS3	HCLS1
HAUS4	HDAC6
HCFC2	HDAC7
HCN1	HDDC2
HCN2	HDLBP
HCN4	HEATR1
HCRTR2	HEATR3
HDAC1	HEATR4
HDAC10	HEATR6
HDAC5	HEBP2
HDAC7	HECTD1
HDAC8	HECTD3
HDAC9	HELB
HDGFL3	HEMK1
HDHD3	HENMT1
HDHD5	HEPH
HDX	HERC5
HEATR5A	HERPUD2
HECA	HES4
HECW1	HEXA
HECW2	HEXB
HEG1	HEXD
HELLS	HGF
HELQ	HGH1
HELT	HGS
HEPACAM	HGSNAT
HERC1	HHATL
HERC2	HIBADH
HERC5	HIBCH
HES2	HIC2
HES5	HIF1A
HES6	HIF3A
HEXIM1	HIGD1A
HEY1	HIGD2A
HEY2	HIKESHI
HEYL	HINT3
HGD	HIP1R
HHAT	HIPK1
HIC1	HIVEP1
HID1	HIVEP2
HIP1	HIVEP3
HIPK1	HJV
HIPK2	HK2
HIRA	HLA-A
HIST1H1B	HLCS
HIST1H1D	HLF
HIST1H1T	HLX
HIST1H3A	HM13
HIST1H3B	HMBS
HIST1H3C	HMCN1
HIST1H3D	HMGB3
HIST1H3E	HMGCR
HIST1H3F	HMOX1
HIST1H3G	HMOX2
HIST1H3H	HNRNPUL2
HIST1H3I	HOMER2
HIST1H3J	HOOK2
HIST1H4A	HOOK3
HIST1H4B	HOXA1
HIST1H4D	HOXA11
HIST1H4J	HOXA3
HIST1H4L	HOXB1
HIST2H3D	HOXB7
HIST2H4A	HOXB8
HIST4H4	HOXB9
HIVEP2	HOXC10
HIVEP3	HOXC6
HKDC1	HOXC9
HMBOX1	HOXD10
HMCES	HOXD12
HMG20A	HOXD9
HMG20B	HPCAL1
HMGB1	HPN
HMGB2	HPS1
HMGB3	HPS4
HMGCR	HPS5
HMGCS1	HPX
HMGN1	HRC
HMGN2	HS1BP3
HMGXB3	HS2ST1
HMGXB4	HSBP1
HMX1	HSBP1L1
HMX2	HSCB
HMX3	HSD11B1L
HNF1B	HSD11B2
HNF4G	HSD17B12
HNRNPA1	HSD17B14
HNRNPA3	HSDL1
HNRNPAB	HSDL2
HNRNPD	HSF4
HNRNPDL	HSP90AA1
HNRNPK	HSP90AB1
HNRNPL	HSP90B1
[truncated: 3,056 more rows]
